# Supplementary material for: A GFP splicing reporter in a coilin mutant background reveals links between alternative splicing, siRNAs, and coilin function in Arabidopsis thaliana
Source: G3 (Bethesda). 2023 Aug 4;13(10):jkad175. doi: 10.1093/g3journal/jkad175 (PMC10542627; doi:10.1093/g3journal/jkad175)
Supplement: jkad175_Supplementary_Data [file jkad175_supplementary_data.zip]

Archive with 12 entries (12 files):
- Figure_S1_G3-2023-404387.pdf
- Figure_S2_G3-2023-404387.pdf
- Figure_S3_G3-2023-404387.pdf
- Figure_S4_G3-2023-404387.pdf
- Figure_S5_G3-2023-404387.pdf
- Figure_S6_G3-2023-404387.pdf
- Figure_S7_G3-2023-404387.pdf
- Figure_S8_G3-2023-404387.pdf
- Table_S1_G3-2023-404387.pdf
- Table_S2_G3-2023-404387.pdf
- Table_S3_G3-2023-404387.pdf
- Table_S4_G3-2023-404387.pdf
